# Supplementary material for: Neoadjuvant Afatinib for stage III EGFR-mutant non-small cell lung cancer: a phase II study
Source: Nat Commun. 2023 Aug 3;14:4655. doi: 10.1038/s41467-023-40349-z (PMC10400609; doi:10.1038/s41467-023-40349-z)
Supplement: Supplementary file 4 — Source Data [file 41467_2023_40349_MOESM4_ESM.xlsx]

## Sheet: Figure 1
ID	TNM in Diagnosis	Resectable	TNM in Diagnosis	Resectable	Resection Margin	RTV	ORR
1	1	1	1	1	R0	0.6	30
2	1	2	1	2
3	2	2	2	2	R0	0.5	32
4	1	1	1	1			33
5	1	1	1	1	R0	0.9	16
6	2	2	2	2	R0	0.9	64
7	2	2	2	2	R1	0.8	51
8	1	2	1	2	R0	0.9	30
9	1	1	1	1	R0	0.8	31
10	2	2	2	2			51
11	2	2	2	2	R2	0.9	59
12	2	2	2	2			-28
13	1	1	1	1	R0	0.9	16
14	2	2	2	2	R0	0.95	17
15	2	2	2	2			41
16	2	2	2	2	R0	0.25	76
17	2	2	2	2	R0	0.1	76
18	1	1	1	1	R0	0.9	1
19	2	2	2	2			49
20	2	2	2	2	R2	0.3	54
21	1	1	1	1	R0	0.9	14
22	2	2	2	2	R0	0.25	59
23	1	1	1	1	R0	0.8	61
24	1	1	1	1	R0	0.8	29
25	1	1	1	1			58
26	2	2	2	2	R0	0.6	43
27	1	1	1	1	R0	0.05	24
28	1	1	1	1	R0	0.7	49
29	1	1	1	1	R0	0.6	14
30	2	2	2	2			36
31	1	2	1	2			32
32	1	2	1	2	R0	0.2	14
33	1	1	1	1	R0	0.3	43
34	1	1	1	1	R0	0.25	48
35	2	2	2	2			-18
36	2	2	2	2			29
37	2	2	2	2			41
38	1	1	1	1	R0	0	49
39	1	1	1	1	R0	0.6	54
40	1	1	1	1	R0	0.15	49
41	1	1	1	1	R0	0.9	-26
42	2	2	2	2			31
43	2	2	2	2	R0		33
44	2	2	2	2	R2	0.7	53
45	1	1	1	1	R0	0.75	30
46	1	1	1	1	R0	0.3	78
47	1	1	1	1	R0	0.35	31

## Sheet: Figure 2
ID	Smoking Status	AGE	ECOG	Cycle of NAT	TNM in Diagnosis	Resectable	Mutation（19：0，21：1，uncommon：2）	Cycle of NAT	TNM in Diagnosis	Resectable	Mutation（19：0，21：1，uncommon：2）	MTD pathology	TNM post-treatment	ypTNM	Resection Margin	RTV	ORR
1	0	＜60	1	2	1	1	0	2	1	1	0	27	T1cN1M0-IIB	0	R0	0.6	30
2	0	≥60	1	1	1	2	0	1	1	2	0
3	0	≥60	0	2	2	2	1	2	2	2	1	28	T1cN0M0-IA3	0	R0	0.5	32
4	1	≥60	1	4	1	1	1	4	1	1	1						33
5	0	＜60	0	2	1	1	1	2	1	1	1	35	T2aN2M0-IIIA	1	R0	0.9	16
6	0	＜60	0	2	2	2	0	2	2	2	0	35	T2aN2M0-IIIA	1	R0	0.9	64
7	0	＜60	0	2	2	2	0	2	2	2	0	29	T1cN2M0-IIIA	1	R1	0.8	51
8	0	≥60	1	2	1	2	1	2	1	2	1	25	T1cN0M0-IA3	0	R0	0.9	30
9	0	≥60	0	2	1	1	1	2	1	1	1	37	T2aN0M0-IB	0	R0	0.8	31
10	1	≥60	1	4	2	2	0	4	2	2	0						51
11	1	＜60	0	2	2	2	0	2	2	2	0	13	T4N0M0-IIIA	1	R2	0.9	59
12	0	＜60	0	2	2	2	0	2	2	2	0						-28
13	0	≥60	1	2	1	1	0	2	1	1	0	35	T2aN2M0-IIIA	1	R0	0.9	16
14	0	＜60	0	2	2	2	2	2	2	2	2	50	T2bN0M0-IIA	0	R0	0.95	17
15	0	≥60	0	3	2	2	1	3	2	2	1						41
16	0	≥60	1	9	2	2	0	9	2	2	0	20	T1aN0M0-IA1	0	R0	0.25	76
17	0	＜60	0	2	2	2	1	2	2	2	1	15	T1bN0M0-IA2	0	R0	0.1	76
18	1	≥60	0	1	1	1	0	1	1	1	0	50	T3N2M0-IIIB	1	R0	0.9	1
19	0	≥60	1	4	2	2	0	4	2	2	0						49
20	1	≥60	0	2	2	2	1	2	2	2	1	16	T1bN0M0-IA2	0	R2	0.3	54
21	0	≥60	1	2	1	1	0	2	1	1	0	35	T2aN2M0-IIIA	1	R0	0.9	14
22	0	＜60	1	6	2	2	1	6	2	2	1	28	T1cN0M0-IA3	0	R0	0.25	59
23	0	≥60	0	2	1	1	1	2	1	1	1	18	T1bN2M0-IIIA	1	R0	0.8	61
24	0	＜60	0	2	1	1	0	2	1	1	0	45	T2bN1M0-IIB	0	R0	0.8	29
25	0	≥60	1	4	1	1	0	4	1	1	0						58
26	0	≥60	1	4	2	2	1	4	2	2	1	40	T2aN1M0-IIB	0	R0	0.6	43
27	0	≥60	0	2	1	1	0	2	1	1	0	60	T3N0M0-IIB	0	R0	0.05	24
28	0	＜60	0	2	1	1	0	2	1	1	0	35	T2aN0M0-IB	0	R0	0.7	49
29	0	≥60	0	2	1	1	0	2	1	1	0	30	T1cN0M0-IA3	0	R0	0.6	14
30	0	≥60	1	4	2	2	0	4	2	2	0						36
31	0	≥60	1	4	1	2	1	4	1	2	1						32
32	0	≥60	1	2	1	2	1	2	1	2	1	55	T3N1M0-IIIA	1	R0	0.2	14
33	0	≥60	1	2	1	1	0	2	1	1	0	28	T1cN0M0-IA3	0	R0	0.3	43
34	0	≥60	0	4	1	1	0	4	1	1	0	15	T1bN0M0-IA2	0	R0	0.25	48
35	1	＜60	0	2	2	2	0	2	2	2	0						-18
36	0	≥60	1	4	2	2	1	4	2	2	1						29
37	1	＜60	0	4	2	2	1	4	2	2	1						41
38	1	＜60	0	2	1	1	0	2	1	1	0	40	T0N0M0	0	R0	0	49
39	0	＜60	0	2	1	1	0	2	1	1	0	18	T1cN2M0-IIIA	1	R0	0.6	54
40	0	＜60	0	2	1	1	0	2	1	1	0	19	T1bN0M0-IA2	0	R0	0.15	49
41	1	＜60	0	1	1	1	0	1	1	1	0	35	T2N2M0-IIIA	1	R0	0.9	-26
42	1	≥60	0	3	2	2	0	3	2	2	0						31
43	0	≥60	1	4	2	2	2	4	2	2	2				R0		33
44	0	＜60	0	3	2	2	0	3	2	2	0	29	T1cN2M0-IIIA	1	R2	0.7	53
45	0	＜60	0	2	1	1	1	2	1	1	1	21	T1cN2M0-IIIA	1	R0	0.75	30
46	0	≥60	0	2	1	1	0	2	1	1	0	25	T1cN0M0-IA3	0	R0	0.3	78
47	1	≥60	0	2	1	1	2	2	1	1	2	35	T2aN2M0-IIIA	1	R0	0.35	31

## Sheet: Figrue 3
ID	Follow-up（23–05）	PFS（23-05）	Recurrence/Progression	follow time	TNM in Diagnosis	Mutation（19：0，21：1，uncommon：2）
1	35	10	1	1	1	0
2	35	17	1	1	1	0
3	34	34	0	1	2	1
4	34	34	0	1	1	1
5	34	14	1	1	1	1
6	17	14	1	0	2	0
7	33	24	1	1	2	0
8	20	18	1	0	1	1
9	32	32	0	1	1	1
10	31	31	0	1	2	0
11	30	28	1	1	2	0
12	30	2	1	1	2	0
13	30	30	0	1	1	0
14	30	17	1	1	2	2
15	22	4	1	0	2	1
16	28	28	0	1	2	0
17	26	26	0	1	2	1
18	26	23	1	1	1	0
19	21	16	1	0	2	0
20	15	15	0	0	2	1
21	25	25	0	1	1	0
22	25	25	0	1	2	1
23	26	26	0	1	1	1
24	24	15	1	1	1	0
25	24	24	0	1	1	0
26	24	24	0	1	2	1
27	24	23	1	1	1	0
28	24	24	0	1	1	0
29	23	23	0	1	1	0
30	22	22	0	1	2	0
31	22	22	0	1	1	1
32	22	22	0	1	1	1
33	22	22	0	1	1	0
34	21	11	1	1	1	0
35	21	2	1	1	2	0
36	20	20	0	1	2	1
37	20	20	0	1	2	1
38	20	20	0	1	1	0
39	19	19	0	1	1	0
40	19	19	0	1	1	0
41	18	1	1	1	1	0
42	18	18	0	1	2	0
43	18	18	0	1	2	2
44	18	18	0	1	2	0
45	18	15	1	1	1	1
46	18	18	0	1	1	0
47	16	16	0	1	1	2

## Sheet: Figure4b
sample	CISH	group
S1	2.6256	responder
S11	2.58153	responder
S12	2.85052	responder
S30	2.86854	responder
S33	3.20869	responder
S37	3.56681	responder
S40	1.79417	nonresponder
S47	2.31871	nonresponder
S49	2.4666	nonresponder
S5	2.63089	nonresponder
S55	1.87661	nonresponder
S70	2.87636	responder
S78	2.72545	nonresponder
S83	1.1662	nonresponder

## Sheet: Figure4n
cell	CISH	afatinib_AUC
ACH-000066	2.14731	0.264278
ACH-000012	2.74416	0.252882
ACH-000666	0.970854	0.938044
ACH-000869	0.765535	0.760325
ACH-000035	1.52105	0.746382
ACH-000888	0.799087	0.977554
ACH-000587	1.852	0.82291
ACH-000030	1.40054	0.469002

## Sheet: Figure4o
cell	CISH	afatinib_IC50
ACH-000731	0.400538	9.4552
ACH-000150	3.39917	4.1331
ACH-000066	2.14731	1.6514
ACH-000012	2.74416	1.7283
ACH-000666	0.970854	11.776
ACH-000869	0.765535	8.625
ACH-000035	1.52105	8.5155
ACH-000888	0.799087	12.248
ACH-000587	1.852	4.0251
ACH-000718	2.37016	11.451
ACH-000638	1.1177	10.483
ACH-000030	1.40054	1.4485

## Sheet: Figure4p
	OS	OS.time	CISH
TCGA-05-4382	0	20.2333	3.05523
TCGA-05-4402	1	8.13333	2.70403
TCGA-38-4627	1	38.2333	1.94224
TCGA-38-4628	1	49.7333	3.17244
TCGA-38-4629	1	28.8	2.64
TCGA-38-6178	0	14.9333	2.76007
TCGA-44-2661	0	38.6333	3.66719
TCGA-44-5645	0	28.4	3.20438
TCGA-44-A4SU	1	13.6333	3.43473
TCGA-49-4490	1	12.8333	3.11377
TCGA-49-4494	1	36.0333	3.5579
TCGA-49-4501	1	47.3667	2.86017
TCGA-50-5944	0	58.3333	4.02018
TCGA-50-6591	1	3.96667	3.4566
TCGA-50-6595	1	6.3	1.99476
TCGA-55-6968	1	43.1	2.05253
TCGA-55-6980	0	70.3	3.40338
TCGA-55-6981	1	45.9667	3.22996
TCGA-55-7570	0	27.4667	1.1921
TCGA-55-8096	1	23.9667	2.49411
TCGA-55-8206	0	29.6	4.84892
TCGA-55-8506	0	0.366667	3.37911
TCGA-55-A48Z	0	21.7	4.03852
TCGA-55-A57B	0	18.2	4.48542
TCGA-62-8394	1	4.63333	2.97281
TCGA-62-8397	0	42.9667	4.73509
TCGA-62-8402	1	49.9333	2.78704
TCGA-64-1681	1	38.9	3.93087
TCGA-67-3770	0	20.3333	4.26965
TCGA-67-3772	0	19.1	3.13747
TCGA-67-6217	0	14.0667	4.00561
TCGA-69-7760	0	6.73333	5.00879
TCGA-69-7765	0	5.5	4.29559
TCGA-71-8520	1	7	2.90221
TCGA-75-7025	0	110.167	3.52284
TCGA-78-7147	1	19.5333	2.85145
TCGA-78-7155	1	39.0333	1.20066
TCGA-78-7158	1	5.96667	4.39372
TCGA-86-8055	1	4.13333	3.02953
TCGA-86-8074	0	0.8	3.00419
TCGA-86-8075	1	23.1333	2.19522
TCGA-86-8280	0	23.3667	3.65669
TCGA-86-8668	0	14.1	4.25966
TCGA-86-A4P7	0	13.8333	2.88349
TCGA-91-6835	0	2.63333	2.8501
TCGA-93-A4JP	0	19.2667	3.47248
TCGA-95-7039	0	42.4	3.52648
TCGA-95-7947	0	15.9	1.86216
TCGA-97-8171	0	18.9333	4.64407
TCGA-97-8177	0	16.6333	3.5837
TCGA-97-8547	0	21.9	3.62798
TCGA-97-8552	0	20.8667	4.22781
TCGA-97-A4M1	0	20.0333	3.90453
TCGA-97-A4M6	0	18.9333	3.4392
TCGA-97-A4M7	0	20.9667	3.18862
TCGA-J2-8192	0	24.6333	3.90979
TCGA-L9-A50W	1	14.7333	3.13596
TCGA-MP-A4SW	1	59.2667	3.3073
TCGA-MP-A4T9	1	42.1667	3.63195

## Sheet: Figure4q
	status	pfs_months	CISH
TCGA-05-4382	1	10.97	3.05523
TCGA-05-4410	0	0	3.28621
TCGA-38-4628	1	35.58	3.17244
TCGA-38-4629	1	12.45	2.64
TCGA-38-6178	0	14.72	2.76007
TCGA-44-2661	0	38.07	3.66719
TCGA-44-5645	0	27.99	3.20438
TCGA-44-A4SU	1	8.54	3.43473
TCGA-49-4501	1	17.9	2.86017
TCGA-50-5944	0	57.49	4.02018
TCGA-50-6595	1	5.98	1.99476
TCGA-55-6980	0	69.28	3.40338
TCGA-55-7570	0	27.07	1.1921
TCGA-55-8096	1	18.59	2.49411
TCGA-55-8206	0	29.17	4.84892
TCGA-55-8506	0	0.36	3.37911
TCGA-55-A48Z	1	17.61	4.03852
TCGA-55-A57B	0	17.94	4.48542
TCGA-62-8397	0	42.35	4.73509
TCGA-62-8402	1	25.36	2.78704
TCGA-64-1681	1	14.42	3.93087
TCGA-67-3770	0	20.04	4.26965
TCGA-67-3772	0	18.82	3.13747
TCGA-67-6217	1	9.72	4.00561
TCGA-69-7760	0	6.64	5.00879
TCGA-69-7765	0	5.42	4.29559
TCGA-71-8520	1	5.88	2.90221
TCGA-75-7025	1	48.65	3.52284
TCGA-78-7147	1	18.99	2.85145
TCGA-78-7155	1	6.87	1.20066
TCGA-78-7158	1	4.34	4.39372
TCGA-86-8074	0	0.79	3.00419
TCGA-86-8075	1	6.54	2.19522
TCGA-86-8280	0	23.03	3.65669
TCGA-86-8668	0	13.9	4.25966
TCGA-86-A4P7	0	13.63	2.88349
TCGA-91-6835	0	2.6	2.8501
TCGA-93-A4JP	1	16.33	3.47248
TCGA-95-7039	1	41.33	3.52648
TCGA-95-7947	0	15.67	1.86216
TCGA-97-8171	1	14.49	4.64407
TCGA-97-8177	0	16.39	3.5837
TCGA-97-8547	0	21.58	3.62798
TCGA-97-8552	0	20.57	4.22781
TCGA-97-A4M1	0	19.74	3.90453
TCGA-97-A4M6	0	18.66	3.4392
TCGA-97-A4M7	0	20.66	3.18862
TCGA-J2-8192	1	15.83	3.90979
TCGA-L9-A50W	1	12.78	3.13596
TCGA-MP-A4T9	1	41	3.63195

## Sheet: Figure5c
	treatment	T_cells	CD8_T_cells	Cytotoxic_lymphocytes	B_lineage	NK_cells	Monocytic_lineage	Myeloid_dendritic_cells	Neutrophils	Endothelial_cells	Fibroblasts
S1	pre	0.560561	0.552184	0.417099	0.523928	0.0341897	0.962064	0.614202	0.948028	1.11025	3.54382
S103	post	1.1092	1.17636	0.960799	1.26867	0.111022	1.33373	1.51556	1.08355	0.996407	2.65623
S11	pre	0.629324	0.718346	0.544403	0.34522	0.0893615	1.10813	0.444593	0.799316	1.31213	3.8227
S12	pre	1.39147	1.35309	0.930081	1.71311	0.149996	2.434	1.5998	0.768267	1.51738	4.67423
S13	post	1.82505	2.00569	1.52514	1.54185	0.24855	2.90919	2.15344	1.0145	2.24144	4.74228
S18	post	1.1188	1.63878	1.18613	1.63607	0.145773	2.56322	1.41446	0.796224	2.2553	4.38291
S2	post	1.09836	1.32564	0.886198	0.655969	0.117085	1.50584	0.948658	1.07807	1.55309	4.08269
S21	post	0.981281	1.18786	0.701176	1.02445	0.061185	1.62068	1.09541	0.759941	1.38154	4.96799
S27	post	2.16147	2.35891	1.57762	2.90483	0.326283	2.23945	1.91325	1.20115	2.41734	5.80815
S30	pre	1.29837	1.35944	0.719563	1.1674	0.169863	2.12283	1.53364	0.65229	1.21134	4.53025
S33	pre	0.869427	0.896029	1.48363	0.695202	0.39284	1.38143	1.23498	2.30114	0.687237	1.23975
S34	post	1.38241	1.38841	1.00086	0.88775	0.178568	2.40475	2.16242	0.98472	1.82383	5.39543
S37	pre	0.658769	0.27133	0.789466	0.36274	0.200122	2.43453	1.42591	1.46835	1.74915	5.34304
S45	post	1.13783	1.07011	2.07859	0.636499	0.755777	2.03148	1.52393	1.43342	2.9866	3.38738
S70	pre	0.736941	0.679016	0.385018	0.0406141	0.0462535	1.6275	1.66143	0.555576	0.736174	3.24208
S72	post	1.23113	2.06115	0.646674	1.17617	0.0738275	1.6367	0.856529	0.453737	1.4596	4.40772
S74	post	1.18668	0.986641	1.75588	0.566083	0.709551	1.93963	1.69668	1.53457	3.31138	4.17643
S85	post	1.15269	1.60308	1.03463	0.948487	0.152459	3.04366	0.945688	0.4479	0.837632	4.88235
S9	post	1.23267	2.57091	1.87931	1.08083	0.425985	1.76427	1.84573	1.07571	2.52469	5.89787
S92	post	0.727836	0.901223	0.840558	0.574494	0.125919	1.71584	0.8929	0.782001	1.40896	5.27189
S94	post	1.36859	1.48264	1.46643	1.21837	0.309101	1.90931	2.01497	1.2993	2.16313	4.32983

## Sheet: Figure5d-e
	treatment	Bcells	CAFs	CD4_Tcells	CD8_Tcells	Endothelial	Macrophages	NKcells	otherCells
S1	pre	0.0419774	0.0231828	0.111057	0.0573119	0.135851	0.0143207	2.34032e-10	0.616299
S103	post	0.0661245	0.0172691	0.180774	0.101124	0.0967935	0.0122139	0.000380044	0.52532
S11	pre	0.0251919	0.0248432	0.121429	0.0733113	0.141891	0.0142763	8.71926e-10	0.599057
S12	pre	0.0864266	0.0297208	0.236767	0.0957159	0.181219	0.0194464	4.38283e-11	0.350705
S13	post	0.0707122	0.0269108	0.248563	0.129254	0.23474	0.0203815	2.82454e-10	0.269439
S18	post	0.0927119	0.0285145	0.178004	0.125698	0.28792	0.0217657	1.52755e-09	0.265387
S2	post	0.0468678	0.0284106	0.143699	0.102405	0.222401	0.0205999	0.000802241	0.434815
S21	post	0.0574107	0.0322935	0.162578	0.0890565	0.14401	0.0150478	1.10257e-09	0.499603
S27	post	0.115225	0.0329226	0.295247	0.143713	0.260857	0.0193707	5.49738e-09	0.132664
S30	pre	0.0730248	0.0300969	0.152936	0.111548	0.165081	0.0220321	4.3515e-14	0.445281
S33	pre	0.0337195	0.0100516	0.17306	0.0876253	0.0434071	0.01579	0.00118943	0.635157
S34	post	0.0517075	0.0325764	0.181509	0.101685	0.207725	0.0192782	5.68345e-10	0.40552
S37	pre	0.0266205	0.0307379	0.189435	0.0659998	0.166737	0.0188619	9.23874e-09	0.501608
S45	post	0.0317681	0.0142395	0.25077	0.106122	0.288433	0.0164104	0.000271931	0.291985
S70	pre	0.0058302	0.0258791	0.0995274	0.0871853	0.137562	0.0276832	0.00223695	0.614096
S72	post	0.108608	0.0353022	0.133541	0.160856	0.301185	0.0286729	6.69788e-10	0.231834
S74	post	0.0234634	0.0196551	0.258297	0.0869986	0.286024	0.0152758	3.4182e-09	0.310286
S85	post	0.0705327	0.0382963	0.179062	0.138445	0.13005	0.026955	5.7565e-08	0.416658
S9	post	0.057008	0.0336193	0.170599	0.159439	0.260019	0.0159333	1.11958e-09	0.303383
S92	post	0.0458156	0.0371155	0.151237	0.0928775	0.20509	0.0241621	7.17462e-05	0.44363
S94	post	0.0710444	0.0279605	0.226734	0.110939	0.252312	0.0177185	5.05206e-10	0.293291

[truncated: 20 more sheets: Figure5f, Figure5g, Figure5h, Figure5i, S1c, S1d, S2g-j, S3a, S3b, S3c, S3d, S4a, S4b, S4c, S4d, S5a, S5b, S5c, S5d, S5e]
